# Supplementary material for: Dynamics of sterol synthesis during development of Leishmania spp. parasites to their virulent form
Source: Parasit Vectors. 2016 Apr 12;9:200. doi: 10.1186/s13071-016-1470-0 (PMC4830053; doi:10.1186/s13071-016-1470-0)
Supplement: Additional file 2: Table S2. — Homologous genes of Leishmania spp. sterol biosynthetic pathway (SBP). Trypanosoma cruzi SBP genes were used as gene ID during database search except those marked with an “*”, in which keyword search was used. Blank cells indicate data not available. (XLSX 17 kb) [file 13071_2016_1470_MOESM2_ESM.xlsx]

## Sheet: Sheet1
Current gene annotation	Tcr	L. infantum JPCM5		L. donovani BPK282A1		L. major strain Friedlin		L. mexicana MHOM/GT/2001/U1103		L. braziliensis MHOM/BR/75/M2904		L. panamensis MHOM/COL/81/L13		L. tropica L590		L. tarentolae Parrot-TarII		L. enriettii strain LEM3045		L. gerbilli strain LEM452		L. aethiopica L147		L. arabica strain LEM1108		L. turanica strain LEM423
	Locus identifier	Accesion number	Locus identifier	Accesion number	Locus identifier	Accesion number	Locus identifier	Accesion number	Locus identifier	Accesion number	Locus identifier	Accesion number	Locus identifier	Locus identifier	Accesion number	Locus identifier	Accesion number	Locus identifier	Accesion number	Locus identifier	Accesion number	Locus identifier	Accesion number	Locus identifier	Accesion number	Locus identifier	Accesion number
farnesyltransferase, putative	TcCLB.507897.20	XP_011776070.1	LinJ.31.3050	XP_003863390.1	LdBPK_313050.1	XP_001685284.1	LmjF.31.2940	XP_003877813.1	LmxM.30.2940	XP_001567320.1	LbrM.31.3310	XP_010701665.1	LPAL13_310035900		LTRL590_310043300		LtaP31.3430		LENLEM3045_310019300		LGELEM452_310037000		LAEL147_000618100		LARLEM1108_310039200		LTULEM423_310037600
squalene monooxygenase-like protein	TcCLB.509589.20	XP_001464181.1	LinJ.13.1360	XP_003859347.1	LdBPK_131360.1	XP_001681906.1	LmjF.13.1620	XP_003873363.1	LmxM.13.1620	XP_001563288.2	LbrM.13.1480	XP_010697229.1	LPAL13_130019600		LTRL590_130021400		LtaP13.1480		LENLEM3045_130020500		LGELEM452_130020900		LAEL147_000188800		LARLEM1108_130020700		LTULEM423_130020900
lanosterol synthase, putative	TcCLB.508175.70	XP_001463147.1	LinJ.06.0670	XP_003858373.1	LdBPK_060670.1	XP_001680835.1	LmjF.06.0650	XP_003872078.1	LmxM.06.0650	XP_001561999.2	LbrM.06.0650	XP_010703943.1	LPAL13_060011900		LTRL590_060011600		LtaP06.0610		LENLEM3045_060012100		LGELEM452_060011800		LAEL147_000079300		LARLEM1108_060011900		LTULEM423_060011800
putative lanosterol 14-α-demethylase	TcCLB.506297.260	XP_001463909.1	LinJ.11.1100	XP_003859085.1	LdBPK_111100.1	XP_001681578.1	LmjF.11.1100	XP_003873080.1	LmxM.11.1100	XP_001563021.1	LbrM.11.0880		LPAL13_110014700		LTRL590_110018600		LtaP11.1050		LENLEM3045_110018400		LGELEM452_110017200		LAEL147_000158500		LARLEM1108_110017300		LTULEM423_110017500
putative C-14 sterol reductase	TcCLB.507969.60*	XP_001467924.1	LinJ.32.2470		LdBPK_322470.1	XP_001685555.1	LmjF.32.2320	XP_003878080.1	LmxM.31.2320	XP_001567608.1	LbrM.32.2550	XP_010701931.1	LPAL13_320030600		LTRL590_320030500		LtaP32.2510		LENLEM3045_320031100		LGELEM452_320030600		LAEL147_000646000		LARLEM1108_320030600		LTULEM423_320030800
putative C-5 sterol desaturase	TcCLB.511339.20*	XP_001467322.1	LinJ.31.0620	XP_003863152.1	LdBPK_310620.1	XP_001685044.1	LmjF.31.0590	XP_003877581.1	LmxM.30.0590	XP_001567075.1	LbrM.31.0760	XP_010701447.1	LPAL13_310011000		LTRL590_310011300		LtaP31.0610		LENLEM3045_310009200		LGELEM452_310011400		LAEL147_000592500		LARLEM1108_310011900		LTULEM423_310011300
NAD(p)-dependent steroid dehydrogenase-like protein	TcCLB.510873.10*	XP_001463117.1	LinJ.06.0350	XP_003858343.1	LdBPK_060350.1	XP_001680804.1	LmjF.06.0350	XP_003872047.1	LmxM.06.0350	XP_001561969.1	LbrM.06.0330	XP_010703915.1					LtaP06.0320				LGELEM452_060008800		LAEL147_000075800
putative sterol 24-C-methyltransferase	TcCLB.504191.10*	XP_001469831.1	LinJ.36.2510	XP_003865366.1	LdBPK_362520.1	XP_001686815.1	LmjF.36.2390		LmxM.36.2380		LbrM.35.2600		LPAL13_350031100		LTRL590_360032100		LtaP36.2460		LENLEM3045_360031800		LGELEM452_360030900		LAEL147_000834300		LARLEM1108_360031400		LTULEM423_360031500
C-8 sterol isomerase-like protein	TcCLB.510329.90*	XP_001466742.1	LinJ.29.2250		LdBPK_292250.1	XP_003722297.1	LmjF.29.2140	XP_003872343.1	LmxM.08_29.2140	XP_001566555.1	LbrM.29.2120	XP_010700821.1	LPAL13_290023800		LTRL590_290028600		LtaP29.2260		LENLEM3045_290028200		LGELEM452_290029400		LAEL147_000538200		LARLEM1108_290029400		LTULEM423_290028500
lathosterol oxidase-like protein	TcCLB.473111.10	XP_001465829.1	LinJ.23.1560	XP_003861049.1	LdBPK_231560.1	XP_001683476.1	LmjF.23.1300	XP_003875772.1	LmxM.23.1300	XP_001565214.1	LbrM.23.1420	XP_010699302.1	LPAL13_230022600		LTRL590_230022500		LtaP23.1590		LENLEM3045_230023100		LGELEM452_230022500		LAEL147_000368500		LARLEM1108_230022900		LTULEM423_230022900
cytochrome p450-like protein	TcCLB.506945.190	XP_001467215.1	LinJ.30.3610	XP_003863072.1	LdBPK_303610.1	XP_001684965.1	LmjF.30.3550	XP_003877500.1	LmxM.29.3550	XP_001566981.1	LbrM.30.3580	XP_010701373.1	LPAL13_300040000		LTRL590_300042200		LtaP30.3590		LENLEM3045_300042300		LGELEM452_300042600		LAEL147_000584100		LARLEM1108_300042200		LTULEM423_300042300
putative sterol C-24 reductase	TcCLB.506577.120*	XP_001468153.1	LinJ.33.0730		LdBPK_330730.1	XP_001685811.1	LmjF.33.0680	XP_003878317.1	LmxM.32.0680	XP_001567842.1	LbrM.33.0720	XP_010702166.1	LPAL13_330011900		LTRL590_330012700		LtaP33.0740		LENLEM3045_330013200		LGELEM452_330013000		LAEL147_000672200		LARLEM1108_330012700		LTULEM423_330012900
hypothetical protein;3-beta hydroxysteroid dehydrogenase/isomerase, putative	TcCLB.508893.10	XP_001464825.1	LinJ.18.0080	XP_003860022.1	LdBPK_180080.1	XP_001682414.1	LmjF.18.0080	XP_003874022.1	LmxM.18.0080	XP_001563935.1	LbrM.18.0100	XP_010697842.1	LPAL13_180005900		LTRL590_180005900		LtaP18.0080		LENLEM3045_180006400		LGELEM452_180005800		LAEL147_000259000		LARLEM1108_180005900		LTULEM423_180005800
